# Supplementary material for: Phytotoxicity and Accumulation of Copper-Based Nanoparticles in Brassica under Cadmium Stress
Source: Nanomaterials (Basel). 2022 Apr 28;12(9):1497. doi: 10.3390/nano12091497 (PMC9104374; doi:10.3390/nano12091497)
Supplement: Supplementary file 1 [file nanomaterials-12-01497-s001.zip]

Archive with 1 entries (1 files):
- nanomaterials-1678100-supplementary.pdf
